# Supplementary material for: SNP-Discovery by RAD-Sequencing in a Germplasm Collection of Wild and Cultivated Grapevines (V. vinifera L.)
Source: PLoS One. 2017 Jan 26;12(1):e0170655. doi: 10.1371/journal.pone.0170655 (PMC5268455; doi:10.1371/journal.pone.0170655)
Supplement: S1 Table — 'True-to-type' variaties are marked in bold. Samples excluded from the analyses of genetic diversity and LD are marked with an asterisk. (XLSX) [file pone.0170655.s001.xlsx]

## Sheet: Sheet1
Sample ID	Specie	Accession name	Accession Number	Origin of wild grapevine	NCBI-SRA accession number	Used in the genetic and LD analyses
GRAPE_01	sativa	Alba aganin isyoum	61		SRX1837566	√
GRAPE_02	sativa	Alarjie	40		SRX1837567	√
GRAPE_03	sativa	Arnsburger	597		SRX1837578	√
GRAPE_04	sativa	Brustiano	2636		SRX1837589	√
GRAPE_05	sativa	Forsellina	747		SRX1837600	√
GRAPE_06	sativa	Gewuerztraminer	1701		SRX1837611	√
GRAPE_07	sativa	Leon Millot	704		SRX1837622	√
GRAPE_08	sativa	Beli Medenac	198		SRX1837633	√
GRAPE_09	sativa	Macabeu	1119		SRX1837644	√
GRAPE_10	sativa	Mornen noir	1287		SRX1837656	√
GRAPE_11	sativa	Lambrusco casetta	2457		SRX1837568	√
GRAPE_12	sativa	Corbera	2518		SRX1837569	√
GRAPE_13	sativa	Reze	1673		SRX1837570
GRAPE_14	sativa	Roussanne	1716		SRX1837571	√
GRAPE_15	sativa	Csaba gyongye	608		SRX1837572	√
GRAPE_16	sativa	Pinot Grigio	2435		SRX1837573
GRAPE_17	sativa	Saperavi	1757		SRX1837574	√
GRAPE_18	sativa	Malvasia Istriana	1180		SRX1837575	√
GRAPE_19	sativa	Jacquere	996		SRX1837576	√
GRAPE_20	sativa	Zilavka	2430		SRX1837577	√
GRAPE_21	sativa	Vernaccia di S.Gimignano	2324		SRX1837579	√
GRAPE_22	sativa	Shiraz	1829		SRX1837580	√
GRAPE_23	sativa	Claverie coulard	475		SRX1837581	√
GRAPE_24	sativa	Ak chekerek	58		SRX1837582	√
GRAPE_25	sativa	Ortrugo	1414		SRX1837583	√
GRAPE_26	sativa	Limnio	1112		SRX1837584	√
GRAPE_27	sativa	Canorroio	332		SRX1837585	√
GRAPE_28	sativa	Pinot Meunier	1505		SRX1837586
GRAPE_29	sativa	Pinot Noir	1577		SRX1837587	√
GRAPE_30	sativa	Verdelet	2667		SRX1837588	√
GRAPE_31	sativa	Pignoletto	910		SRX1837590	√
GRAPE_32	sativa	Aris	121		SRX1837591	√
GRAPE_33	sativa	Nevado	1390		SRX1837592
GRAPE_34	sativa	Moscato	2631		SRX1837593	√
GRAPE_35	sativa	Piè di Palombo	2634		SRX1837594	√
GRAPE_36	sativa	Rossola	1706		SRX1837595	√
GRAPE_37	sativa	Castor	352		SRX1837596	√
GRAPE_38	sativa	Armenia chi 10	128		SRX1837597	√
GRAPE_39	sativa	Trollinger Rot	1946		SRX1837598	√
GRAPE_40	sativa	Espadeiro blanco	707		SRX1837599	√
GRAPE_41	sativa	Muscat Bleu	2664		SRX1837601	√
GRAPE_42	sativa	Bracciola nera	262		SRX1837602	√
GRAPE_43	sativa	Semidano	1816		SRX1837603	√
GRAPE_44	sativa	Soleil Blanc	2671		SRX1837604	√
GRAPE_45	sativa	Buffalo	2672		SRX1837605	√
GRAPE_46	sativa	Ak ouzioum tagapskii	59		SRX1837606	√
GRAPE_47	sativa	Ahmed	50		SRX1837607	√
GRAPE_48	sativa	V.berlandieri Colombard	1975		SRX1837608	√
GRAPE_49	sativa	V,silvestris Lauri 2	2147		SRX1837609
GRAPE_50	sativa	V,silvestris cl, Guemuld 103-64	2107		SRX1837610	√
GRAPE_51	sativa	Pinot Noir line 40024			SRX1837612
GRAPE_52	sylvestris		2152	Italy	SRX1837613	√
GRAPE_53	sylvestris		2181	Italy	SRX1837614	√
GRAPE_54	sylvestris		2257	Italy	SRX1837615	√
GRAPE_55	sylvestris		2183	Italy	SRX1837616	√
GRAPE_56	sylvestris		2182	Italy	SRX1837617	√
GRAPE_57	sylvestris		2187	Italy	SRX1837618	√
GRAPE_58	sylvestris		2185	Italy	SRX1837619	√
GRAPE_59	sylvestris		2163	Italy	SRX1837620	√
GRAPE_60	sylvestris		2165	Italy	SRX1837621	√
GRAPE_61	sylvestris		2162	Italy	SRX1837623
GRAPE_62	sylvestris		2145	France	SRX1837624	√
GRAPE_63	sylvestris		2219	Italy	SRX1837625	√
GRAPE_64	sylvestris		2144	France	SRX1837626	√
GRAPE_65	sylvestris		2129	Italy	SRX1837627	√
GRAPE_66	sylvestris		2071	Italy	SRX1837628	√
GRAPE_67	sylvestris		2169	Italy	SRX1837629	√
GRAPE_68	sylvestris		2264	Italy	SRX1837630	√
GRAPE_69	sylvestris		2261	Italy	SRX1837631	√
GRAPE_70	sylvestris		2252	Italy	SRX1837632	√
GRAPE_71	sylvestris		2204	Italy	SRX1837634	√
GRAPE_72	sylvestris		2194	Italy	SRX1837635	√
GRAPE_73	sylvestris		2214	Italy	SRX1837636	√
GRAPE_74	sylvestris		2119	Germany	SRX1837637
GRAPE_75	sylvestris		2122	Germany	SRX1837638	√
GRAPE_76	sylvestris		2178	Italy	SRX1837639	√
GRAPE_77	sylvestris		2275	Italy	SRX1837640	√
GRAPE_78	sylvestris		2134	Italy	SRX1837641	√
GRAPE_79	sylvestris		2117	Germany	SRX1837642	√
GRAPE_80	sylvestris		2244	Italy	SRX1837643	√
GRAPE_81	sylvestris		2143	Germany	SRX1837645	√
GRAPE_82	sylvestris		2236	Italy	SRX1837646	√
GRAPE_83	sylvestris		2127	Italy	SRX1837647	√
GRAPE_84	sylvestris		2138	Italy	SRX1837648	√
GRAPE_85	sylvestris		2198	Italy	SRX1837649	√
GRAPE_86	sylvestris		2150	Italy	SRX1837650	√
GRAPE_87	sylvestris		2200	Italy	SRX1837651	√
GRAPE_88	sylvestris		2268	Italy	SRX1837652	√
GRAPE_89	sylvestris		2216	Italy	SRX1837654	√
GRAPE_90	sylvestris		2190	Italy	SRX1837655	√
GRAPE_91	sylvestris		2231	Italy	SRX1837657	√
GRAPE_92	sylvestris		2233	Italy	SRX1837658	√
GRAPE_93	sylvestris		2171	Italy	SRX1837659	√
GRAPE_94	sylvestris		2172	Italy	SRX1837660	√
GRAPE_95	sylvestris		2132	Italy	SRX1837661	√
