# Supplementary material for: SNP-Discovery by RAD-Sequencing in a Germplasm Collection of Wild and Cultivated Grapevines (V. vinifera L.)
Source: PLoS One. 2017 Jan 26;12(1):e0170655. doi: 10.1371/journal.pone.0170655 (PMC5268455; doi:10.1371/journal.pone.0170655)
Supplement: S2 Table — (XLSX) [file pone.0170655.s002.xlsx]

## Sheet: Sheet1
	sites covered on both up- and downstream ends, each end having at least x reads					sites covered with at least x reads without considering up- and downstream ends
	x ≥ 2	x ≥ 4	x ≥ 8	x ≥ 16	x ≥ 24	x ≥ 2	x ≥ 4	x ≥ 8	x ≥ 16	x ≥ 24
HindIII	116230	102839	81696	43724	19019	202522	182045	165777	135674	107640
BamHI	42712	38894	36375	30091	23930	80861	57013	53013	49462	45904
NcoI	77105	68868	55893	31899	14878	124160	108386	108386	85190	69945
