# Supplementary material for: SNP-Discovery by RAD-Sequencing in a Germplasm Collection of Wild and Cultivated Grapevines (V. vinifera L.)
Source: PLoS One. 2017 Jan 26;12(1):e0170655. doi: 10.1371/journal.pone.0170655 (PMC5268455; doi:10.1371/journal.pone.0170655)
Supplement: S3 Table — The SNPs included in the PCR-products are indicated between squared brackets. (XLSX) [file pone.0170655.s003.xlsx]

## Sheet: Sheet1
RE site position	Forward primer (5'->3')	Reverse primer (5'->3')	PCR-product size (bp)
chr1_1423017	TGCCTGGTTATTCCAGCGTAA	TAGTGGTCCGGATGCCTGTA	TGCCTGGTTATTCCAGCGTAAGTAGTCAATGACACAGTACTCTTAACTCGGAAATGAAAAACACAATGGCATGTGAAGGAATTTTCCCATGTCCAAATGTCTTTATTGGATCACTTCATCCTTTCACGATGTTGACAATATTTCCTGCACAATTATGAAGCTTTCAGTTCAAGCAATGTTAGAAACAAGATGTGGGAGGAACTATAAACTTGCATGCTCTTTTTCTTCCCAGAAATGCAACAAATTGTATCCAAATGACTGAATTTCTGATGCTTCCCAATTAATTTATTTTCAGAAAAGTTCAAAAATTATCATTGGTATAAGACCCTGGACCATATGTTATTAGTCGCTTCA[A/G]ATACAAAGGGAAGCAA[G/C]AATTATGGATCCATGCTTG…
chr1_8486612	TTAGTCGTGGTGTTGTGGCA	AGAGAAAAGCAGCAGGGCAG	TTAGTCGTGGTGTTGTGGCATTTCTGCAAGTGGGGTTTGAGAAAGAAACTTTGTGGAAGTCAAGCTGAAGATTGGTAGTAGTATGATATATTTGTAACAGATGAGGCCTCGAGTTTGAATGAGATTGGTGTTGTATTTCTTGAATGTTACTCCTTGGGAATGTGTGCTACAGAACAATGGGTTTCAAAGAATTGCAGGATCCTACA[A/G]GCAAAAACCAGGGACCATTTCTT[A/G]GTGTTAGCATCATTTCT[A/G]GGTTCAAACAAGGTTTCTTTGGAATGAATTTACTTGTCCGATTGTCCGATGCTCCAGAAGGAATGCCTTTCCATGATTTGGATGAAGAGATGAACCCTCGACATGAAGCATCAAGACTAGAGTGCCTTAAGCAGTGAG…
chr10_1443943	AACCATTAGAGCCGGCGAAA	TAGAACCGCGACGAATCGAG	AACCATTAGAGCCGGCGAAAATCCCTCCCGGCTGGAAGACTCCACGGTGCTGCTCTGGCTCGGACTCTGATTATTGTTGTTCAGATTCTCAGAAACCAAAGGAAAGTTGGTCTTCGCCTTGGCGCCGCGAAACTCCCGGGCGGCGGAGTCGTACGCCTTGGCGGCTTCCTCCGCCGTATCAAAAGTTCCAAGCCATACACGGCTCTTCTTCCCTGGATCCCTGATCTC[G/A]GCGGCGTATCT[C/T]CCCCACGGTCTCTTCCTAACGCC[C/T]CTGAAA[T/C]GCACCTCC[T/C]TGGCGTTGGCGCTAGGCTTAACTCCGGCAACTTTCTCCTTGGGCGCCATATTCTCGATTCGTCGCGGTTCTA
chr10_621423	CGCTCTGACTGGGACGAAG	TGTGTGCGCATGTTATTGGG	CGCTCTGACTGGGACGAAGATAAGACTTGGAGAAAGGAAACTCCTACGTATACGTTTAATCGAATAGTTAAGAGGGTCAAAATCTAATAAAGAAAAGGGTTTAGGTAGTTTCGTGGATGGTATTGAAG[A/T]TGGGCTTTTCTGATTGGGCAAATGGGATCCGTTGTTTGACTTCTGTTTCCACAGTCTGCAGGCCAA[T/C]ATGTCCAATCATGTGGATTATACAAAAATTGAAGACCAACGTGCAAGTTTTTTAGGTCGCACCGTACCTTATCCCCGTACATTGGTCGAAGCTTCCGAGTCCATGCCCAATAACATGCGCACACA
chr10_6806666	TGCGTAATGCGGGTACTCAA	TCTCGTGGCGTAGCAATGAT	TGCGTAATGCGGGTACTCAAAGACATTGAGTTTGATCAATTTGACGAAAATACAGGGCGTCATCTTAGAGGGATGATTTTCTTGGGTATCCAAAATTTTGGAGTGAAAAATGTAATGCTCAAACTCTTTTTATCATTGGACCGCAGTTATAATTGATTGTCTGATGATGATAGTCTCGCACAACAGAGCATTCATTTTTCTCCATTTGCTGCTAAAGCTGTTCTTGGAGAAAAGAAGATTTCTGCCCCAGATCAGTTGGTATCTAAATCCTAAACAAGACTGTTTAACCAAGTCAGAACGTGCTTGAATTTCTTCGTAAGGTGGATCAA[T/C]C[A/G]A[G/T]GGAT[C/T]GAAATA[C/T]ACCATGCAC[A/T]GTTCAGTTCTTTGGAGAAG…
chr11_12294392	GTCATGGATCGTACCCCGTC	TGATCGTATAAGCGCAGTCAA	GTCATGGATCGTACCCCGTCGGATCAGTCATAACAGTTTAGTTTCATTTTTGGTGTAGAGCATACCTGTACGATCTATCATGTTGTTCTCTTATCTTGTCTTCGTTATAGATCGCATATTGTCTGATCGGTCATGATAGTTCATTTTCGATTACGGCATAGACT[A/G]TATCTATATGATCT[G/A]TCATGTTGTTGTCCTTTCTTGGTCTT[C/T]GTCATGGATCCTAACCTATTGAATCAGTCATGACATATAGAGCAAACATGTACAAT[T/C]GGTCACATCGTTGTCCT[A/G]TCTCGTCTTCATCATAGACTACACACTATCTGATCAATCTTGACAATTTAGTATTGTGTTCTACAGATATGACACCTGTATGATTGATCTACTTTTA…
chr11_2421710	TGAGGACTGAAGCACCCACT	GGGTCCTGGCAAAACCAAAC	TGAGGACTGAAGCACCCACTGTTTACGGGGATTTCATTATGAGAAGAATGGGATTTCCTATCAAATAATGCCATACCAAATGTTAGATTGAGCAGAATTGAAACTGGATTCCCAAATCTGACTGGGCCTGTCTATCCAAATTGGATCTGGAATTTG[G/T]ATTGATCTTATTGGGGTTTTGCTTT[G/A]GAATTCTTTTTTGGTTGGTTTTCAGAAGGATCCATGTTCCTGATAATAGTTTATTTAGCGAAGTTCTGGTGAACCATGTGAAATTTTTGTGTTCTTGTGTTTCATTCATCTGAGATTGTTCTTTCTGTTTGCCTTCTGTAAGCTAATTAACCTAGATCATCAACTCCAAGGCTCCTAGATGCCATAAGAGCTTGAGATCCATGATACT…
chr11_4729126	AACTACGGTGTGCCTGATGG	AACAAGGCAAGGAGTGGAGG	AACTACGGTGTGCCTGATGGGGGGAAGGTCTTCTTCAGCTACTTTCATGTCCAAAGATGAAGGTTTTTCTTTGGGGAGGATTGAAAGCTTGGTCTCCCAGAGAGAACAAGACATGGGTCTTTTAGCAGAAGCCAAGTATGTTTACAAACTTCTATGTATGAGTTATGG[T/C]GAGGG[T/C]TTGGTTGTGGAAGTCCCAGAGGGTCA[A/G]CCTAA[A/G]GATGTGAAGGATCCAAACCTAGAAGTGTGTAGTAAGGAAGGGGTTTCAGGTTTTGGGAGTCCAAATAGGGGCCCATCAGATGTAGAAAGCCTCTCCAATCCTTTTTGTCATAAATTTATTTCTTTTAGCAAGTTTCTAGGATTGCTAGTGATTGGGTATGAGAAGGAAATTGTTT…
chr12_17167728	TCCTGACGCATGCGAATGAT	CACAGCTGTGTATGGCAACCT	TCCTGACGCATGCGAATGATATTCTTTTCATCTTGTGGGACAACCAGCCCAGTGCAACTTTTTGTGATATGAAGGTTAATTCCTCTATATTACAATCTCAAACATAAGATAAAACTTCTGGCAAAAAATGCTGATCGTTAAAATAGCATTTTGACAGTAAAAGCTCTTTTATCTTGTCCGTGATTGTATTTAAGTTATTAAAAAAGACTATCAGAACTTAAAATCTTTGAATAGAAGTTACAAGGCAATAACTTTTGGCCCAAGGGAAAGCTAGTTTTTGTTTAGAAATGTATATATACAAATCAATAATTTCATAAATTTTGTAAAACGATAACATTGCCCATTTATTTATTTTTTATAACTTAAGATTATCCAGGTTAAAAGTCCTAAAAAACAGTA…
chr12_2651137	AATGGCGAACACCTTGATGC	TTAATGCGCTGTGCTGGAGT	AATGGCGAACACCTTGATGCGTGCTCAGACAACGTAAGATATACCGATGTGCATCACTCAGAAGACGTGATGTGATGACCACAATTTTCCTCACGGGATCAAAATTTGGTTTCCAGTCAACCACCTACAGAAAGGGTTGAAATGGGAAAATTATAACATCATCCATAAGCTACCATAAGTAGATGGTTTCAGATACAAAGAATATAAGAACATGCTAGAGGTACCAATATTAAATTATGTAATATCACATCCTAAAATGGTTGTAATTGCAAC[C/A]CAGGACACTTAGAACA[C/T]TGGTGGATTGTGAATGGTA[C/T]T[C/T]GGATCCTGTAATGT[T/C]ATTTTATTTTGCTGCTTTAGTTCCACTTGTGTGCCAGGTCCTGGTGTACAA…
chr12_8469129*	CAAAGAACCTGCTTCCCAGTGCCTT	CTTCTTTCCCCTAGCATAGGCCAC	CAAAGAACCTGCTTCCCAGTGCCTTCAGAAGGATCTCTCTGTCCAGTCTCTGACTATTATTCCATCAAGATAGACA[T/C]GGATGCACCCATCGTTTACAAAAATTAATTAATGAA[T/C]GGT[T/C]GAAAGGATCCC[G/A]GAT[C/T]ATTGATT[A/G]GGAGGCCTAAG[G/A]TT[C/G]AGGTAAAAGTT[G/A]CAGTGTCTTAACAACAAGCTGAAAGTCTGGAACAGAGTTACAATCTGAGACCTAAGAAGAAAGAGTCCATTTTTGGGGATATTGTTGATGTGGATGCTTAGCAAAGTACAGTTGGTTTGTGTAAAGAATTGGAAACTCTAAAAACCACTAGGAAATTGGAGCCAGAGGATATTTTGTTGAAGAAAGAAGTATTT…
chr13_2218876	TTGCCTCCTTTGCGATGTAGTTAGT	CCACTTGCTCTATTGTGGGTGCAATA	TTGCCTCCTTTGCGATGTAGTTAGTAGTGGCTATTATAAAAGTGGCATACTTAAAGTACCTGTCCACCACCATAATGATCGAGTCATAGCCTTCTGACTTAGGTAACCCAATGTTGAAGTATATGGTGACACTCTCCCATGGT[T/C]GCTCGAGTGTGGGTAGTGGCTCTAAT[G/A]AACCTCTAGGAAATTGTTACCAACT[C/T][G/A]T[G/A]AGG[A/G]TTGGATCCTTTTTCATTTGGTTTATAAGGAAACCTTAGTTACCACGGAGCTATGTATGATTTGTACTCTTTTTTTGTTCCCTCTAAAATAGATTATTATTCTTGCACCCCTTTCTCAACTTATTTTCTAGCTCTATCACTGCTTACTACTATACTTGCTTAGAGTTCAACT…
chr13_4743584	GCATACAGGGGTTGCTCAGT	TTCACGGGCATTTCAGGACA	GCATACAGGGGTTGCTCAGTTACTTCATTCACTTCTTGCATGTGAATTGCTTCAATGAAGTCTCCATATTTTCTGTAACAATTAAAAAAATGGGAAATTTTGATACCAGTTAAGTTGTAGGGTTCTAGTAAAACTATCTTAGTACATAGGGCTTTACAGGTTACCTACATCGTGAAGAAATCTTTGACTTCATTTTCGGAGATTGGGTAGCCCTTGGAGAAGGTCAAGAAAATGGTTCTTTCATCCGGTGGAACAGGTCTCTCCTCAGCAGCAGAGAGATCTATGGGGCTGGGGCTATGCCTCTGGCTCACTCCAGTACTATTCAGGGTGTGTGGAGCAACACGAGCTGTTCCAGTTCGCAAGTCAGTGACACCTCCAACTCCAGAATAATAC[A/G]A…
chr13_8147976	AGCAAACAATAGGTAGTCAACTCTT	CCATGTCAACACCCCACTCA	AGCAAACAATAGGTAGTCAACTCTTCAAATAATTTAGAGATATACTAGATTAAAGTAAATAGTAAATACATATGGTGAAGATATGTGATTCAATATATTCAAAAACCATGTGGTTTATTCTTTGTTAAAGATGATTTGTTTATATTGTACAAATCAAATGACAACATACATAAGGTGATATCACCAAATATATCTCCCTTGAGGTAATTTGTGTTTATTATGATTGAAACCCAATTCACTGGAATTACAACCCTACGGCCCGCTCATTATTCTTTTCCATTATTATTATTTTTATTTATTTTTACAAAATGTATAAAAATGAAAAGGAAAAAGGAAAATCCAGGGTTTTGGGATGGGCATTTGTGTCATTTTACAAAAATGAAATACTCGTAGAAGGAA…
chr14_12909066*	TCGTGGTTGTGTCGGTTCTT	CCTTAGGGAATGTCTCCCCC	TCGTGGTTGTGTCGGTTCTTCACGAGCTTCTCATACTATATTTTCTTCTATCGACCCAACTTCCCAAGAGATGTTAGGTTCCATGGCCCATTTTCACCTAAGGATGGACTCATAATACATTTAACTCCATGAGATCCAGGGTTAGCTTACATATATCATATCTTGGATCCACT[G/C]T[C/T]AGGGCACCTC[G/A]AGCTCCGCTCCTCCTC[C/T]ACCTCCTCTCGATGCTTTGTTATATATGTATCTTTGTATTTTTGATCTAGATTGTTCTCTTATTGTATCCAAAATCATTTTTAACATATATATATATATATACATATGATATTGATTTTTTATCTTTCTCTCTTGTGGGCTTTCCCATTCATATTTTTGTTTTTTGCCATTTTTGTGAC…
chr14_18305540	ATATCTGGGTCTCCGGCCTT	ATGCCATTCAGACTGTCGGT	ATATCTGGGTCTCCGGCCTTGCAGGGTCAGAGACTCGGTGGGATATTGGGTTTTGAGGTTGAGGATGAAGGCATTGCCATGGCCGCTGCTCTGCTTCTCTCATATGGTCATTGCGGGGATACTGTGCCTGGCGGCTGCGTCGGAGCTGGGTCCGGAAGAGTGGGCGGAGGGGTTGGGGCTGGAGACAGGAGGGCTGAGCAGAGAGAGCTTCCCGAAGGGGTTCTTGTTCGGAACGGCGTCGTCGGCGTACCAGGTGGAGGGAATGACCGATAAGGCGGGCAGAGGGCCATGCATTTGGGACCCTTATGTCAAAATACCTGGTCAGATTCTATTCTCACTTTGCATTGGATCCTTGCCTTTCTTCTT[A/T]CTTCTTCTA[T/C]GTGTCTCTGATG[G…
chr15_17194647	ACGGACATACGCACTTTCCA	AGTGAGAGGACAAAAGGCCCATC	ACGGACATACGCACTTTCCATATATAATAACTCGACGAATTTGCACAAGAACATCATTGTCCATATCGTGTTTTTGTGTTGCATGAGACTAACACGTAGTCATGCAATGTAACTATCTTCTTTTGAGGTATTGTCATGTCTAGGGTTTGCTTGTTGGGGGAACTCACCTTACACAAATAACAAAAGAAATGAATCATTGATGTGAATATAATCTCTAGACTTTGTCCCTCAATGGCACATCATGGCAATCATTCGATGAACCACGTATTTTTTTGGAATAATATGAAAATAGGGTTCAAAGAATGTGTGTTCATGCATGTGCTTTTGCAGCTGTTCTACCAAGCTCTTTTATGACATTGATGTGAAAGTTTTTGTGATGAAGATTTTGAGGAAATTGAA…
chr15_2617390	TAGACCCAACTGCGACACAC	CGGTTACTTGGGGAACTGGT	TAGACCCAACTGCGACACACAAATTTGATTTCCCGTTAGAGTTCCTGTGATCTGATTTTGGAGCTGCTGTAGAGAAAAGGCTTTCAACCTCTGGCATATCAATCTCTGGAGCTCTGGAAGCTTCACCAGAAATTACAAATATCACAAAATTATCTATGCAATTAGCAGCCAAGGATCCCTCCCCAATAAAT[T/C]TGGAACAGAGATTTGTCAAGCA[A/G]TCCTGGAG[T/C]AGCGTCTTTTTCATATTCTTTGAGCTTCACATAGAGGCCATGAATGAGAGTCCCATTTCTTCAATCAAAGCGTGTCTGGACAAAGCTCCTGGCTTGTCGATTTTGTTTCCCAGTACCAGCAAAGGAATACCATTCAGTGAGGGTTTGTTCAGCAGATCATGGA…
chr15_6930713	TTGTCTCGTGCGCTCTCTTT	TGGGCATTGGACAAGGGTAT	TTGTCTCGTGCGCTCTCTTTTTGGTGTTTCTTAATTCATGCTTTTGTTATCTATCAAAAAAAAAAAAAAAAAAGAAAAAGAAAAATGAAGCAATTTTCTTGGTCTAAACAAATATATTAAACCTTATCATCAACATATAAATTACATAAAAAGTTTACCGACTTCACTAGACCTTATTACCATTATATATATTTAGGATACCCGAACTCTTCAACTTCACCCTAACTTCAC[C/T]GTACCAATACAATATGAAAAGGTTGTAGGTGTGGGATCCTTGTTGAA[C/T]ACTCTTATTTTGCTTTGAATATTGAATATTTTGATTTTTTTCCCCCCTTTTTAATAGGCAATGAACAAGGAAAGAAAGTTTTTTCCCTATGAAGAGTGATATTTTTTGCTT…
chr16_1382244	TGGAGCATGTTAGTGTCGCC	ATCCCCGGCTAATTGCCCTA	TGGAGCATGTTAGTGTCGCCATCCTCGGGCTCCCTCCATCTCCGTCTTCCATGGTTTAACATGCTACCCATGGCTTTTTAAGGCTCCCCAGCATAGGTACGTTGGTATCTTTGTCCTTTATGGTAATTATTTTAGATTGTGGGCTTGTTCGTGGG[C/A]TAC[A/T]TGTTT[G/A]GCTTG[A/G]T[T/A]AATTTGA[T/C]CTAGGGCTTGAA[T/C]ATTGGATTTGGATCCATTATTTTGTATATTTTC[G/A]CAATATGCCTTATCATGTTATTGTCCATTCTTTTACATTGTGTCTTATTCATTTATCATGTGCTCATCATTTAATTAATTGAATGCAAAATTTTTTTCCACTTACTCATTAGAGACCATAACTATACAGACTTAGAGA…
chr16_18620823	GAACTCTTTGCTACCGCCCA	CCGGCTAGGAGGAGATGGTA	GAACTCTTTGCTACCGCCCATGTGCTGGGTAATGAACGTCCTCATCGTTTCAGTGACTTTTAATCGTTTAAAAAGAACAGCATGTTACTGCATTGCGAATAACAACTACTCCTTGAAACATGATTGAGATAAGTGTTAAGGTAAGCAACTAAGGAAACCCAGGCCAAAGAGAGAGCAAGATTTACCATTTCAGCCGTTTGTTGAGCAGTGTAACCTTGCATCAGTTGGATA[T/C]AAGAGACGATAGATT[C/T]TGGG[A/G]TGCTAAATGGAAGC[C/T]AGGCT[A/G]AGACA[G/A]AAACAGGGGGATCCCCCTCCAAATTCACTGAAATCCACTTTGAAAGTGGAAAGAAGTCTGACATTTTGGTTAAAGGGAGCTCGGCCTCAATAAAA…
chr16_8402634*	CCAAGAACCGAGTGACCGTT	TGTCCATGGGCGTGAGCTTATC	CCAAGAACCGAGTGACCGTTTCATGGAAAATATTTTCACTTCGTCTCCTGATGCTGATGGATCACAAAATATAATAAATTAAATGTGGTCTGAGTCTTTGATTTGTACGCTAAATCGCATCAACTTCATCCTCTCCATGGTTTTGTGCTATGTTGAGGGGTACTTAGTCCCCATGACGAAAATCAGTAAAAGGTTATTACCATATCATTGAAAAAAATTGTTCTTTTCATTTTTGTTTTTAAAAATAAAAATACAATTAGAACTATCAAGAATATTTATGAAAATTAAAACCACATTTGTATATTGTGTTATAGTGCATGTGGGTCAAAATCACCACCAAATTGGAGGGAGAGAGAGATGAAGGGGGATGAACTTCCAAAGATTATTAATTTTAAGAGT…
chr17_3071228*	TGTGTCGTTGAATAAAAATGCAAGT	TATCCGCCTTCCTGGGAGAA	TGTGTCGTTGAATAAAAATGCAAGTCTATATAAATAAGATACAAACAAATGCGATAAAAGAAGTAGATAGTAAAATTCACGTGTTAAGACTTAATATAAAGTATAAGACTTGAATTATATATATAACATCATCTAATTTGTTAAATACATTTCACTAATGTAATCCCTCCTATTGAAATATCGTATGATTTGTTAATTGTTGACCATTGAAGGAGATTTTGAACGTGAATCATGAATCTAGTTGTTGGGTGCTAAAAGGCCCAAA[C/T]GTGGATCCATTGAAGTCTGTCTTTACTTGGTATGTA[G/A]TTAACGAGCCTCGCT[T/C]AAGGTTGTCCTTCAAGTTGAAGAAATAATGATAAGAAAGTAGTAAAGAAGACCAACCCCATTGCAAAC…
chr17_7399253*	TTGCCCAGACAGTAAGTGGG	CTCATTGGCAGGCCGTTAAA	TTGCCCAGACAGTAAGTGGGTTGAACCTCAAACTTTTTGGTTTGGGGGGTTCGAATTCCCTCAATAGCAAAAGGAATGACCTTTTTCTTAACCCGCGTTGACCATGTGATATATCGGGAAAAATTGGCGATTTATCGCCAAAATCGCCAGATATCGTCGATTTTTTGGGATTTCTCCCGAAATTTCGTTGGATCGATATTTCTCCATGAAATATTGTATTGACACCCTTCAATACACGATATATCGCTGACATATCGCGATATTTTCTTCGTTGTGTAGAACAGGGCTCACAGCCAACCAAGTAGGTAGTACTTAAATTGTCACATAATATAACC[A/G]AAGTGTGAAATAATGGAACCTT[A/G]AGCTCACGAATAAGGAATTGGATCGAATTGGA…
chr17_9271391	TGTTGGCGTAGCATCAGAGG	CCGTCATATACGTGGACCGAA	TGTTGGCGTAGCATCAGAGGGCCAGCAAAGCTGACGGAATGTCCAAGGTCGGCAGATATAGATTGGGTGACTTACATCAAATGTTTTTATATTCTTATTGTCGAGCTATCTAGATATATATGCCCTTTGCAGCTTCCAAAGTACTATTGGAGGTAGTTTAGTTTAAGCC[A/G]ACCCCCTTTTGAATGTGTGCTCTCTGA[A/T]TAATAGT[G/C]TCG[G/T]GATAGGATCCGCATCC[G/A]TCCAAGTATAAATTCATTTTCGGTCCACGTATATGACGG
chr18_12802252	CCTCATGGTCTCCGTTTCCA	CCCTATTGAGTGAGCTCGCAG	CCTCATGGTCTCCGTTTCCAACACACTAGATCTAGTTGCTGATTATTGTTATGATACCTGAATAAATTTGACTTTGC[A/T]AAACATTTCATTGAATTTG[G/T]AAATGCTTCTT[G/T]CAGTTTTG[G/A]TTAATAAAATATTGGATCCTAGATTTAGATTTTGCCACCATGGAGCAT[C/G]TATTCTTTTATATGCCTGTATGTCTACTTTTGGTTTTGTTTTTGTCCTGATGGTGTTGATTTGTGACAGGAGGAGATGGAGAGAAATCGCAAGGCATCATCAGGTAATCTTCTGTGCTGGAATATTTGTTTTATATCAGAGGTGGCAGTTGTATATGCTTTAGCCTGTAGTCTTATCTGTTATCTTGTTCCACATTTTGTATATGTATGTG…
chr18_5027894	CGAGACGGGAGAGGTGACTA	AGATACCACCGCGTGTACCA	CGAGACGGGAGAGGTGACTAGCCTTTTCTTTGGAGGAGTGTGCTTGCTTGGCCTTTCCTTTTCGAGATCCCAGCAAACCCACCTTAATTGCTAGGAGTCAGCCCATTTCATTTCCACCACTCGTTTACAAGGACCTAAAGCTATCC[T/G]TACAAATTTTA[T/C]CGTCCGTTGTTCAATCTT[G/T]TTCTCTAGGATCCCAGACAAG[C/T]CGG[C/T]CTATCATGACATTATTGTGTGTACCAACTGCAAATTAGACCCA[C/A]GAAAACTGAGCCACACCCGTACTCATGGAACTCGTTGGTTTGAAAATACCTTGAGTTGTCTTGGGTAAATCAATCTTTTCAGAAGACTTTTTTAGCGTGGAAAATAAATTTGTTTTTAAAAATATGA…
chr19_17118533	TTCTAAGGTGGCTACCGTGC	AGACCACAGAAGTGGAGCAT	TTCTAAGGTGGCTACCGTGCCTGCATTTTGACAAAACAATTCCCATGCCTCTACATCATTTAGGACATCCATTTTCAATACTGCATCTGTCTTCATATCCCGACAAACATCAAAAAATCTAGTCGTCAATATGATCTTACATCCCCCATGAACTTCAGGCCTTGGGACACCTAAAGCATCCAAAGCAATTTCCTCCCAAACATCGTCAAGAATAAGCAGAAACTTGTTTTGCTGCTCCAGCCTCTGATGCAATTTACTAGCCACACTCTCAGTGCTTTCATT[C/A]ATATTCACTCCCATAT[T/C]CACTCT[C/G]TGAGCTATTTGTGTTTGGATCCTCGCTAAGTCCAACT[G/T]CTTGGACACCGTAA[T/C]CCATATAACAATGCCAAAA…
chr19_1955035	TGGGGAGGTATTATGCAGGAC	AGCCTCTTTGCATGGGTGAT	TGGGGAGGTATTATGCAGGACAAATTAAGACAGTCATGACATGTATTAATATGCCAGATTTGTGGAGAACTCATCAATCATGATGTTCACTAATCAAGGAGGAACTCAAACAAAATTTGACTATCAATGACTCAGTGTTATCTTCCCAAAACGAGATGCATCCGAAGTCATCCATCTTTTGTTTATATGTAGGCACAAAACCCAATGGCCTAGAGGAAACTTCATGGATTGCACCTACACTATATGATCTTGTTACTAAAAACAGTGAAAAAGAAGAAAAATTGTACGAATCTGTCAGAATCACGCCTGAAAGTATC[A/G]TCCCAGGATCCAACACCAGTTCCACCAAT[T/G]AGAAACCATTCTTCCTTACAATCACCCATGCAAAGAGGCT
chr19_3077359	ACGGTAAACTATAGGCTCGATCA	GCGGCTAGGAGGAAGAGAAG	ACGGTAAACTATAGGCTCGATCATTATCATTATATGTGAGTAAAGAAAACAACAAAAGCTCACATTTCGATTCCTTTGTTCTTCTATGAGTTACATATCCATTTCTTTGTTCTAAAAACTCGTGTTATAAGTTACAATATCCTTTTCTTCTATTACTATCTTCTTGATAGGGGGGTCATTCTTCTTTCATTCTCTACTAATAGGCATTGAGGAGGATCTTAGAGTATTTGAGGAGGATCTTAGAGTACCTTCTGGGTGAAGGTGCAATGCGACTGATGCTGAAACAGAAGCAGAGGGTCGAAGAAGAGGTGTACCAGCCCGACTTGAGGTTTCGTTAGCCACAGGGGAAGGATCCAATGTAATATGAGAAGCAGGTGGTATCTC[G/A]ATTTCCA[T/…
chr2_1835558	GGAGGCTTTCCCCTAGACCT	GAATCAATCAGCAGGTGAGCTTTC	GGAGGCTTTCCCCTAGACCTTCCAATTTGACAAAAACAATCTACAGCCTCATGTTTTTTACCCATTGCTCTGTTTTCTTCATATTCTTCTTATCATGTTAATAGGATTTGAAAATCAGCATATGTTGTTCATATTTGTTGCATTATTAAGTTAGGGGACCATGTGGTCAACTACAATCCGCAAAACACACCTAAAAACAAAAAAATCA[G/A]TTGGTAAAAC[T/C]TGTGGAAGTAATGG[A/T]AATTAACCTGCCTCCCTTGGGATCC[G/A]CCAATTGAAAGTCTTAAGAAACCATCATGATACTTCTTGGCCTTCTGAGTTATTTGTGTAGTGTACAAGGCCTGCCACTCTACATTGAACAGGGAAAATGTTAACCAGGAGAAAGAAAGGAA…
chr2_3886373	GATGGCAACAGGACATCCGAAAC	ATTTATCGGCCCGCTGTTTG	GATGGCAACAGGACATCCGAAACGCGGCGTTTTAAGTTTTAAC[C/A]ACATGCATCATAATCAGACAGCGCATGACGTAGGCATCCAAATATAGACACCAGAA[T/A]GTGGATCC[C/T]ACGCGCTTTCTGCGCTTTCCATACACGAGAGGGCTGAATTTCATGAGTGGACTCAGTCCCATCTTTGAAATATTTTATTTTTGGTGAGAATTTTCAAAAAAAAAAACTAAAAACAGTCTCTTTGTACCTAAGGAAAAGACGAAAGTCGGTGGCGCTAGGTCTCATATTCCAAACAGCGGGCCGATAAAT
chr3_1699908	ATCCAAATACATACATGTTGCCTCTATT	TGACGCGTGAAATACTTACCT	ATCCAAATACATACATGTTGCCTCTATTATTCTTTAATCCACCTTTCTAAGATGTCAATATATTCATCTAGAAATCTATAATCAAGAGACTATTTCCATTAGAATCCTAACAGAATTGACTAAAATTTAAATACAATCAAAACCAAGGTTTTGGATCCTTTACCC[A/C]ACT[T/G]A[C/T]ATTCTTC[T/G]ATTTTGACATCA[T/C]CATCACCCAAGTCTACATACAAAAAAGTGGCCTAACCCTCCATAACTAGAATTCCCAAATAATTCAAACCAAGGGACATGGAGCTTTCTAGACCAAATAAATTCTCAAATTTCTTTCAAATTTCAAACTTTGAATCAACAAAGGGAGCTCCCATTGGTTTTGAGTCATGATGTCTCATGGAATATG…
chr3_4048269*	GTTATCGCCAGGCCAGTATTTGTT	GGCACTCGAAAGTTTCAGCATTA	GTTATCGCCAGGCCAGTATTTGTTGCTTTTGAGGCGATTTAAGGCTTGTATTGAAGCAACTAAAAGAGCTTCTTTAGGAATAACATTTCTCTTATTATCAAGTACTCTTATAAAATACATAGAATGAGTAATATTAGGACTCTCTGAAGCTGTCTAAA[T/G]GTAGTCGTTGTAAAGGC[T/A]TTTGAAGC[T/G]ATGGTGTGGATCCA[G/T]TTTCAGTTCTTAACTTTGAAGGAAGTGGAAA[G/A]CAAGTACCATTGTCACTAGTCTC[A/G]CT[A/T]GGGCAGCACCAATAATGGCATGAGATCCAGTGTTTGATGAATTCCAATTGGTAAATCGTCATACATAAATCATTGCAACTTTTTCATTGTAGATGGGTTTGTTGACCACCT…
chr3_7176087	TTGCAGGTCCTTTCCACCAC	TGTTCATCCACCATAGTGTGCCA	TTGCAGGTCCTTTCCACCACAAGTTTCTTAGAGCATTGCTGCCTTTCTGGTCTTCTGCACTGCCAACTTTACCAGTGACTGCACCTTCACGGAAAGATGCATCAAATGCAGATGATGTCC[T/C]GGAATCTCGTCCACGGCATCAG[A/C]GATCTTCTCGGATGGATCCAAGAAAAGT[C/A]CTTCTTATCATAGCAATAATGTAATGTCAACTCACTCATCTCTTTTTTCACTTTCTTCTTTGCAATTTATATTTTTGTTTTTCCTGAAATGAGAATAGCTTGAAAAAAAGGAACAAGAAAAATTGGAGGAACAGAAGAGGGACACGAAAAAGAAAAACAAAAGGCAAGATATGAATGTTTAACAACTAGATCAAGTGGTTCAAGGCTCTGTTTC…
chr4_13542467	GTTCAGGCATCTCGTGCTCT	GTTCCACAGATCCTCTTCCCTCA	GTTCAGGCATCTCGTGCTCTTTTAGATGGGAGTTACTAGGCCAAACACTATAGTCATGTGTATGGTCCTATGGTTTCCCCTACTCCCCATGGTCCACAAGATGCAACACCAGCCTTGGCAGCTCAAGAGGCTCTCACTAAGGAGGACGAGGTTCAAGTAATGGAGTAAGATGTTCCAATTCCCAAGGTCGACTTTCCAAAGCCTGCTCCTCCTACAAGCTCAAGTCATGGTCATATAATTCCTCACGCACATCATCTTCTACACCGTCTTCAATTGATCTATTTACATGAGAGATCATGGATTCCATTATACATCTTCATCTGAGAATGGACTCATAGGACACTCAGCTTCATGAGATTTAGGGTCAGCTCACATATATTATTTCATGGATCCACTCTT…
chr4_2193603	TTTCTCGGGTTTTGGTCGGT	TGTTGTGAGACTGCCTGCATT	TTTCTCGGGTTTTGGTCGGTATTGTTATGCTTATGAATCTGGGTTATTGAAATTTTAGTACATTACAGGGTTATGTAACTGGAAAATTTGATGTAATATGAAGTTCTGGTAAGCCTTCTAAAGATACCTGCTAGTTTCTATTCCATAACTAATCATACAGCCGATATATTGTTTGTGTTTGTGAATCTGGGTTACTGAAACTTTGGTGGATTATGGAGTTCAACACTTATGTATGATTATGACTATGATCCAAACTTCCTGGAAAATTAAGACTGATGGTTTGGTAAAATTATAGGGTTTAGAAGGATAATGGTTGATGTTA[G/A]TTTGAAGA[A/G]GTATGAAAGC[T/A]TGAAGAATGGCTGCATGTGGATCCTAATTTTC[T/G]GTTACT[…
chr4_7576557	AGGGTATTTCCGCAAGGCAA	GGTCTGGTGTTGCCTCAAACTAA	AGGGTATTTCCGCAAGGCAAATCTAGAAATATTGAAGCTAACCAGCCTTCCTAATAAAATTATAGATGGTTTTGTCAAAGGCAACCCAGAATTACCTTTGATTAGCCACTAGTCTTAATTTGTATAAACCCTTAACTTAAGATTTGCCATAGATTTTGGGAGCATTTCTTTCATTCTCATTAAACAAGAAAGAACTTATAGGTAGTCAGCACCTACACAATACAGATATAATGAATTTACAGAATAGAGTAACCACGCTCAACTGAAACGAAGAAAGCACAATATCCCAAGATTCCTGACAACTTGGAATGGATCACATGAATGTTCCTTTTTTCATCATTCAACTATCTAGAGCCATATCCCCCATGAATCCTATGCAACCATGTATTTTCTGACCAT…
chr5_11155206*	AATCCCCCTAAATCGGGCTC	ACTAACGCTTTCAACACTCGCAT	AATCCCCCTAAATCGGGCTCCCAATGCCTTTTCTTCTAGGGTAAGGAATAGTGAAGATTTTGACACTTGCCATGATCCCCACAATGCTCAATTCTCTTTAAATTCAAAATCAAACCCAAAAAGTCATTAACCTAGGACTAAGGCTCATAAAACTCACCCAAAACACCTTTGGGAACCTCTAAAGAAGAACACAAAAGATAAGGCTTGAAAAGGGGCTCAAATAAGCCCAAAACTCAAAAACTCGATTTACTGCTTGAACTGCTTGAATCAATTCACCTTAATCAGTTTGATTGCAAAAAAAGCCTCGGGTCACGCATTGTATCAAAACTTTGGGGAAACATAAGGTGCCACTAAATTCACACTATAGATTCAAAAACTCATTTCAAAAGGTCTGCAAAA…
chr5_6620367*	TTCTACAAGGACGACGGTGG	AGGCTTTAGGACCGTTTTGGA	TTCTACAAGGACGACGGTGGGTATTGGAATCCTGGTTTTTTTAAGGAACTTCCAAGATAGGAGTTGGCTATTATGGAGTCTTTTCTATCACA[A/G]ATTCAAGAAATTGTTG[T/C]GAC[T/C]AGAGCACAGGTTGGTGTGCAAAGGATCCAAAGTACAGGAACTTCTCTGTCAAAACATCTTTTTA[T/G]CTCCTTAGAAGCAGCTGATGGAAATTTTTTTCCCAGAAAAATAAGAATAGTGTTCAACAACCCTAATAAAAGTGAGTTTATTTGCATCGAAAGCAACTTGGGAGAAGATCTTAACACTAGATTGATTGAGAAGAAGAGGAAGACCTCTAGATAGTTGGTGTTGCTTTGTATAGAGGCAACAAGGAATCAGTCAACTCTCAATGA…
chr6_12372017	TTATAGGGCCACGACGGGTA	TCATGCCTTGCTTTTAGGGCATAA	TTATAGGGCCACGACGGGTAGAGATTTGAACACTTGTTTTCATCCCATGCTAAGCTCAAAAAACTAAAACCTATTTAAACCAAAACTAAATTCAAAGGCCCTTTAAACTACGATTAAAGGTCACCAAAAAAAAAATCCCAAAATACTCCTAGGAATATTAGAAAACAAAAAAAAACTCGAATCAAAGCCCAAAACTAAAAAAATATTATGAATCGGTTGAGGAAAATGATTCAATCGGTTGCAACTGAGCAACCAGTTCCTATAATAATTGGTTTAACTGCTAACACATGTTAAAACAAACCAAAATGAGTTATGGGTCGTTGAAAAGTACATGAACGAGCTCCTATCACACTAAAACTTTGGGAACACCTAGGGCACCTCTAAAGTCATGCTATGGAC…
chr6_5938617	CATGACTCGGTGTCGGTCTC	GGCTCTCGATGTTTCGACCA	CATGACTCGGTGTCGGTCTCCAGCTATTCAGATCAGAATCTTGTTGAGAGATCCAACAAGCTCAGTCAGGGCACCATGGATCCTC[C/A]TTTCCTA[C/T]CAAC[C/T]AATCATCAGCCTTGTAACTCGGCCACATCTGGGGC[G/A]ACACCGGAAGGGCCTCCAACTGAAGAAGGCGACTTCTCCGTTGCTATGTACAAGTACATAGGTGATATTCTTATGGAAGAGGACTTGGAGGATAAGAATTGCATGTTGCAGGACAGCGTGGCCCTCCTAGCTGCTGAGAAATCCTTCTATGATGTTCTTGGTGAGCCGTTTCTCCCTCAACCCAATTCCCCTCAGTCTATTGGTCGAAACATCGAGAGCC
chr7_3904192	ATGACGTGCGTGCTTCTCTA	TGGCTAGAAGCTAGGACCGA	ATGACGTGCGTGCTTCTCTAGCAGGACTTACCGGTTTGATAGACATATCTAAGGATGAAGTTGCTCCAGGCTCTGAGATAGAGACAAACTTGATACAAATGGAGGGTTGCACGAAGGACCTTTTGGGTAACTCTACTAAGTATTAGTCTATTACTTCTACATTTATGAAGTTTTCTGTAAGTTCCCCTCTTTGTTAAGCTTATGTTCTTACAATTATGTGCATTAATTGTTCAGGTATATTGAATTCTATTCTTGATACCAGCAAAATTGAAGCTGGTAAGATGCAACTGGAAGAGGAGGAATTCAACTTGGAAGAGCTCCTTGAAGATGTTGTTGATTTGTATCATCCTGTTGGTATGAAAAAAGGC[G/A]TAGATGTCGTGTTGGATCCTCACGAT…
chr7_9124873	ATCTCACGATAATGGGGGTCCTTGT	ACAAGCATTGGACCCCAAGAG	ATCTCACGATAATGGGGGTCCTTGTTCTAGTTCTATTTTTCTTGATAAGTGGAAAATAAGGTGGACAATTGGAAACAGTCCACAATAAGTTAGGGGAGTTGAGATAAAACTCTAATCCAAACCCAAAACCTCATCCCAGCTGGAGAATAATTTCAAAATTGATTCTGTGGTTTGAAAAGATGAAATAGCATATGTTGCAGATTCTAAGGTGACATGATCCATCCTTAGTTCCTGAAGCCCTTTTTAGGGTAAGATAAACCCAAAAGATAACTTCTCTGCCTCTTAATTATATATCTATCTATGGCCACCAATTTCTGCAGGACAACCTG[T/A]TCTGAATCCTTTTTAATTGCTTTAGAAGGTGGGATCCGTAGTCAATAACTTCATTGCCACTGCTA…
chr8_15626333	TGGTTAGTGTGACTGCCACC	GGCCAACCAGTCATTTGCTA	TGGTTAGTGTGACTGCCACCTGGGTTTGATTCAGGTCCTCATGGAGAGTTTGAAGGGCTCATCCATGGAAATTATAAAAAAAGAAAAGAAAAAAAAAAACCGATAATGATAATAATTTGCTTACATATCTGTCAAGCATTCTAAAAGCCAGACATGAATCATCTTGAAGCAAACTCTTGA[A/G]CGGTTTTGTTCCCATTGCCTGAATCATCT[G/A]GGTTAGAATGACTGAAGGATCCTGGCCA[G/A]CAATTTTTA[A/T]GAATTTTAT[A/T]CAGTTCTGCAACTTATAGTCACTCAGAGTTCCTAGTTTAATGCTGACTTTTATTTGGTTTCTAGTTCACAATACCAAGGTTTTGTCATTTTTGCTACCAATTTGGTTGTGTCAAAATAC…
chr8_18569640	TGGCGCAATCAGTTACACCATTTCA	CTCACGTGGTCAGAGCAGC	TGGCGCAATCAGTTACACCATTTCAAGTATTGATAAAACCCGAAATCTTATGGTCAACCCCACAAGAATTTACGATGATGTGTTTCCATATTAATTCACCTGAAAGTGTTTTTTCAACTGTTCAAAATGATAGCGATATAACTTAGGGTTTTGATGCACCTTGGACGAGATCATCTCGGCAGTGGCGATCTTGGCCA[G/A]CTTC[G/A]CCATGAAAGGAGGATCCACGTCTCGCTTCTCCA[A/T]AGCGCGGACTG[C/T]AGATGCC[A/G]TTACTTGGAATAGCCCCGACATGTTCCCAAATCGCTGAAACATTTTCAATTCAAAAGCATAATTAAGAAACATTCTTTGAGAAAGTGAAACCCTGGCTTAGATTCCAAATAAACAGAAAAGG…
chr8_3998645	GAACCCAACCGTGTCCGATT	GTGTTATGCTCGGCTGACTG	GAACCCAACCGTGTCCGATTCAACTATTTCCTCAATTGTGGTGAGTTTTTAATTTTCTGGAAATCAAAACAACAAAAGAAAAATGTTTTCACTTAGAACTACATAGTAAGGATCCCCA[G/A]TTACATCGCTTATAAAGTTA[G/C]ACTTGTTCA[G/C]GTAATTAACAATTAGACTATAAGGATACAAAGGGTCCTCATCGAACTTCTTGCCAATCGAATCAGTTGCAGAATCCGAAATCCTTGAGTCTAAACCCAGAGGTGTTGGTAAACCAGAAGCCTCATCATCGTCATCATCAATCACAAGATCTAGACCAAAAAGACAAAAATCAAAATCGTCGATTTCAGAAAATAAAAACTAAAGCGGGAAGTGAATTTTGCTCTGTTTGGATGCTAA…
chr9_1286785	GGCTTGGTATGAGCCCAACA	TTCTAGTCGGTGATTTTAGTCACAAT	GGCTTGGTATGAGCCCAACAGTAGGCCTGTCTACAAACCTGGCCCATTTATACCCTCATTGGATAATCTTGGCCCGAAATAACGGATCAGCCTACAGTACCAAAGAGTTAAGGTTACCTCCATTTTTGGCCGTTGGATCAAATCAAAATCAAATCTTAACAGTTGAATCCCGATCAAATGTGACTAATTACTTTACAAATATGACTAGATTATCTCTCAATATAACCCAAGTTATATCTCCCATGCCACTAGTTTAGAAAAAACGACACTTACCCAATATCAAAAGGTCAAGAAAGTTGGTGACCAAATCAATGACCAAAATCATTGATGAATGTTGGTCATATCTATAATGATCATAAGATAATGAAATTCTTTATTAGGTAAGTAGTTGAAAATAAA…
chr9_13882325	ATACACCCGACGCAATCCAG	GACGACATGACTCCTAGCTACC	ATACACCCGACGCAATCCAGGGCATGGGAACGGAGTAATCCAGGGTTCCCAACAATGTGAGCGTCCTACCCCATCTCTCGGAGCTCATCCTCCTCCTCTGTAAGTGTCTCTTGTGTTGCCTCTTAAGATGGGGCGACATCTTGAGGGCCATGGTGAGTAGGGAGTGCCATGGGGCCATAGACATGGCTACAATGCTTAGACCAAAAGCTTCTATCCAAGTAAG[C/T]ATGAGAAGCCTAGATTCC[T/C]AAGGTTGGGT[C/T]GATCTCGAATTCAACATCCTCTAGGATCCAAGAGATAAGAAGGGTGAATGGAAGGCTGCCACCTCTGTAGGAAGGGTCACTACAAGAGTCATTGCAATAAGGAGTCATCATGTCCAAGATGACTTGGTTGATG…
chr9_9983605	TGCATTAGCAGTAGGTAGCC	AGCAAGGTGCACATCTGACATA	TGCATTAGCAGTAGGTAGCCTTATATATGTGAGATTATGTACTAGACTGGATATTTACTTTACAGTAGGTATGGGGAGTATATATTAGTCAAATTTAGGTCCAAAACACTAGATAGTTTGTCAACTATATACTCAAATATCTTATGAGAGCGAGGGATTATAT[T/A]CTTATATTCCAAAGTGATGAGTTAATACTTAAAGGGTACA[C/T]CGATTC[G/A]GACTTTTGGTTTGAT[G/A]AGGATCCTAGTCAATCTACCTCTTGTTTTGTATTTACTATTGGTAGTATGGTTGTTAGTTGGAGAAGTGTGAACCAATCTTGTATTCCTAACTCTAATATAGAAGTTTAGTACATTGCAGCCTTTGAAATAGCAAAATAATTTGTTTGGCTTAAG…
*These couples of primers gaved aspecific product, even at higher annealing Tº. Therefore, these PCR-products were excluded from the Sanger sequencing assay, bringing the number of validated SNPs to 183 .
