# Supplementary material for: SNP-Discovery by RAD-Sequencing in a Germplasm Collection of Wild and Cultivated Grapevines (V. vinifera L.)
Source: PLoS One. 2017 Jan 26;12(1):e0170655. doi: 10.1371/journal.pone.0170655 (PMC5268455; doi:10.1371/journal.pone.0170655)
Supplement: S4 Table — Unfitted genotypes between RAD and Sanger assays are marked in red, with the Sanger genetic profile indicated in brackets. Missing genotypes are represented as “0 0”. (XLSX) [file pone.0170655.s004.xlsx]

## Sheet: Sheet1
SNP_ID	Chr	Pos	GRAPE_19	GRAPE_27	GRAPE_48	GRAPE_57	GRAPE_85	GRAPE_87	GRAPE_29	Mgaloblishvili N.
chr11_12294345	chr11	12294345	AG	AA	AG	GG	0 0	GG	GG	AG
chr11_12294360	chr11	12294360	GG	GG	GA	GG	GG	GG	GA	GG
chr11_12294387	chr11	12294387	CT	CC	CC	TT	TT	TT	TT	CT
chr11_12294444	chr11	12294444	TC	TT	TC	CC	CC	CC	CC	TC
chr11_12294462	chr11	12294462	AG	AA	AG (AA)	GG	GG	GG	GG	AA
chr9_9983540	chr9	9983540	AA	TT (TA)	TA (AA)	AA	TT (AA)	AA	AA	AA
chr9_9983581	chr9	9983581	CC	CC	CT (TT)	CT	CC	CT	TT	CT
chr9_9983588	chr9	9983588	AA	GG	GA (AA)	AA	GA	AA	AA	GA
chr9_9983604	chr9	9983604	AA	GA	GA (AA)	AA	AA	AA	AA	AA
chr3_1699922	chr3	1699922	AG	AA	AG	AA	AG	GG	AA	AA
chr3_1699926	chr3	1699926	TG	TT	TG	TT	TG	GG	TT	TT
chr3_1699928	chr3	1699928	CT	CC	CT	CC	CT	TT	CC	CC
chr3_1699936	chr3	1699936	TG	TT	TG	TT	TG	GG	TT	TT
chr3_1699949	chr3	1699949	TC	TT	TC	TC	TC	CC	TT	TT
chr3_1699967	chr3	1699967	TA	TT	TA	TT	TA	AA	TT	TT
chr18_5027856	chr18	5027856	TG	TT	TG (TT)	TT	TT	TT	TT	TT
chr18_5027868	chr18	5027868	TC	TT	TC (TT)	TT	TT	TT	TT	TT
chr18_5027887	chr18	5027887	GT	TT	TT	GG	TT	GT	GT	GG
chr18_5027909	chr18	5027909	CT	CC	CT (CC)	CC	CC	CC	CC	CC
chr18_5027913	chr18	5027913	CT	CC	CT (CC)	CC	CC	CC	CC	CC
chr18_5027957	chr18	5027957	CA	AA	AA	CA (AA)	AA	AA	CA	CC
chr16_1382212	chr16	1382212	AA	AA	AG (GG)	AA	AG	AG (GG)	AG	GG
chr16_1382222	chr16	1382222	TT	TC	TC (TT)	TT	TC	TC (TT)	TT	TT
chr7_9124842	chr7	9124842	TA	TT	TT	TA	TA	TT	TA	TA
chr7_9124922	chr7	9124922	TC	TC	TC (CC)	CC	CC	CC	CC	CT
chr3_7176051	chr3	7176051	CC	CC	CC	TC	CC	CC	TC	TC
chr3_7176074	chr3	7176074	AA	AA	AA	AA	CC	AC	AC	AC
chr3_7176103	chr3	7176103	CC	CC	CC	CC	AA	CA	CA	CA
chr2_1835513	chr2	1835513	GG	GA	GA (GG)	GA	GG	GG	GG	AA
chr2_1835524	chr2	1835524	TC	CC	CC	CC	TC	TC	TC	CC
chr2_1835539	chr2	1835539	AT	TT	TT	TT	AT	AT	AT	TT
chr2_1835565	chr2	1835565	GA	AA	AA	AA	GA	GA	GA	AA
chr4_13542485	chr4	13542485	GA (AA)	GG (AG)	GA (AA)	GG	GG	GG	GA (AA)	GG
chr4_13542495	chr4	13542495	CC	CC	CC	TT (CC)	TT (CC)	TT	CC	TT
chr4_13542515	chr4	13542515	CC	CC	CC	CC	CC	TT	CC	TT
chr4_13542517	chr4	13542517	AA	AA (AG)	AA	GG	GG	GG	AA	GG
chr6_12371972	chr6	12371972	GG	GG	GG	TT (GG)	TG	TT	TG	TG
chr6_12371979	chr6	12371979	TT	TT	TT	TT	CT	CC	CT	CT
chr6_12371985	chr6	12371985	AA	AA	AA	AA	GA	GG	GA	GA
chr6_12372005	chr6	12372005	GG	GG	GG	GG	AG	AA	AG	GG
chr6_12372050	chr6	12372050	AA	AA	AA	GG	GA	GG	GA	GA
chr6_5938626	chr6	5938626	CA (AA)	CA (AA)	CC	CA	CA (AA)	CA (AA)	CA	AA
chr6_5938634	chr6	5938634	CT (TT)	CT (TT)	CC	CT	CT	CT (TT)	CT	TT
chr6_5938639	chr6	5938639	CT (TT)	CT (TT)	CC	CT	CT	CT (TT)	CT	TT
chr6_5938675	chr6	5938675	GA (AA)	GA (AA)	GG	GA	GA	GA (AA)	GA	AA
chr19_1955030	chr19	1955030	AA	AG	AG	GG	AA	GG	AG	AA
chr19_1955060	chr19	1955060	TT	TG	TT (TG)	TG	TT	TT	TG	TT
chr19_3077395	chr19	3077395	GG	GG	GA	GG	GG	AA	GG	GG
chr19_3077403	chr19	3077403	TT	AA	TA	TA	AA	AA	TT	TT
chr19_3077412	chr19	3077412	CC	CC	GC	CC	CC	CC	CC	CC
chr19_17118493	chr19	17118493	CT	CC	CT (CC)	CC	CC	CC	TT	CC
chr19_17118510	chr19	17118510	TC	TT	TC (TT)	TT	TT	TT	CC	TT
chr19_17118517	chr19	17118517	CG	CC	CG (CC)	CC	CC	CC	GG	CC
chr19_17118555	chr19	17118555	GG	GG	GG	GT	GG	GT	GG	GG
chr19_17118565	chr19	17118565	TT	CT	TT	TT	TT	TT	TT	CT
chr19_17118593	chr19	17118593	CT	CC	CT	CC	CC	CC	TT	CC
chr15_6930680	chr15	6930680	TT (CC)	TT	TT	TT	TT	TT	CT	0 0
chr15_6930728	chr15	6930728	TT	TT	TT	TT	TT	TT	CT	0 0
chr13_8147977	chr13	8147977	GG (AG)	GG (AG)	GG	GG (AG)	GG	GG (AG)	GG (AG)	AG
chr13_8147990	chr13	8147990	GG (AG)	GG (AG)	AG	GG (AG)	GG	GG (AG)	GG (AG)	AG
chr9_1286811	chr9	1286811	CT	CC	CC	CC	CC	TT	CC	0 0
chr9_1286814	chr9	1286814	AG	AA	AA	AA	AA	GG	AA	0 0
chr9_1286820	chr9	1286820	CT	CC	CC	CC	CC	TT	CC	0 0
chr8_15626287	chr8	15626287	AG	GG	AG	AG (AA)	GG	AG	GG	GG
chr8_15626317	chr8	15626317	GA (GG)	GA	GA	GA	GA (GG)	GA (GG)	GA	GG
chr18_12802198	chr18	12802198	TT	TT	AT (TT)	TT	TT	TT	AT	AT
chr18_12802218	chr18	12802218	GT	GG	GG	GG	GG	GG	GG	GG
chr18_12802230	chr18	12802230	TT	TT	GT	TT	TT	TT	GT	GG
chr18_12802239	chr18	12802239	GG	GA	GA	AA	GG	GA	GG	GG
chr18_12802288	chr18	12802288	GG	GG	CG	GG	GG	GG	CG	CC
chr14_18305561	chr14	18305561	AT	AT	TT (AT)	TT	AT	AT	AT	TT
chr14_18305571	chr14	18305571	TT	TT	TC (CC)	TC	TC	TC	TT	TT
chr14_18305584	chr14	18305584	GA (GG)	GA	AA	AA	GA	GA	GA	AA
chr14_18305600	chr14	18305600	GG	GG	GT	GT	GT	GT	GG	GG
chr11_4729079	chr11	4729079	TT	TT	TC (TT)	CC	CC	CC	TC	0 0
chr11_4729085	chr11	4729085	TT	TT	TC (TT)	CC	CC	CC	TC	0 0
chr11_4729112	chr11	4729112	AA	AA	AG (AA)	GG	GG	GG	AG	0 0
chr11_4729118	chr11	4729118	AA	AA	AG (AA)	GG	GG	GG	AG	0 0
chr10_6806655	chr10	6806655	TC (TT)	0 0	TC	TC (TT)	TC (TT)	TC (TT)	TC (TT)	0 0
chr10_1443976	chr10	1443976	CT (TT)	CT (TT)	CT (TT)	CT (TT)	CT (TT)	CT (TT)	CT (CC)	0 0
chr17_9271347	chr17	9271347	AG	AG	AG (GG)	AA	AA	AA	AA	0 0
chr17_9271372	chr17	9271372	TC (TT)	TC (TT)	TC (TT)	TT	TT	TT	TT	TT
chr17_9271375	chr17	9271375	AT (AA)	AT (AA)	AT (TT)	AA	AA	AA	AA	0 0
chr17_9271383	chr17	9271383	GG	GG	GG	GC	GG	GC	GC	0 0
chr17_9271387	chr17	9271387	GT	GT	GT (GG)	GG	GG	GG	GG	0 0
chr17_9271404	chr17	9271404	AA	GA	GA	AA	GA	GA	GA	0 0
chr16_18620767	chr16	18620767	TC	TC	TC	TC	TC	TC	TC	AC
chr16_18620783	chr16	18620783	TT	CT	CT	CT	TT	TT	CC	TT
chr16_18620788	chr16	18620788	AG	GG	AG	AG	AG	AG	AG	AG
chr16_18620803	chr16	18620803	CC	CT	CT	CT	TT	CT	CC	CT
chr16_18620809	chr16	18620809	GG	GG (GA)	GG	GG	GG	GG	AG	GG
chr16_18620815	chr16	18620815	GG	GA	GA	GA	GG	GG	GA	GG
chr15_2617410	chr15	2617410	TT	TT	TT	TT	TT (TC)	TT	TT	TT
chr15_2617433	chr15	2617433	AA	AA	AA	AA	AA (AG)	AA	AA	AA
chr15_2617442	chr15	2617442	TT	TT	TT	TT	TT (TC)	TT	TT	TT
chr15_17194597	chr15	17194597	AA	AA	AA	AA	AA	AA	AT (AA)	AT
chr15_17194598	chr15	17194598	CA	AA	AA	AA	AA	AA	CC	AA
chr15_17194599	chr15	17194599	TT	TT	TT	TT	TT	TT	TC (TT)	TC
chr15_17194640	chr15	17194640	CC	CC	CC	CC	CC	CC	CG (CC)	GG
chr13_4743561	chr13	4743561	AA	AA	AG (AA)	AG	AG	AA	AG	AA
chr13_4743579	chr13	4743579	CC	CC	CG	CG	CG	CG	CG	CC
chr13_4743598	chr13	4743598	TT	TT	TT	TT	TT	TT	TC	TT
chr12_2651098	chr12	2651098	CA	CA	CC (CA)	CC	CA	AA	CA	AA
chr12_2651115	chr12	2651115	CT	CT	CC (TC)	CC	CT	TT	CT	TT
chr12_2651135	chr12	2651135	CT	CT	CC (TC)	CC	CT	TT	CT	TT
chr12_2651137	chr12	2651137	CC	CC	CC	CC	CT	CT	CT	CT
chr12_2651152	chr12	2651152	TC	TC	TT (TC)	TT	TC	CC	TC	CC
chr10_621399	chr10	621399	AA	TT	AA	AA	AA	AA	TA	AA
chr10_621446	chr10	621446	TC	TT	TC	TC	TC	TT	TT	CC
chr9_13882272	chr9	13882272	CC	CT	CC	CT	CT	TT	CC (CT)	CT
chr9_13882291	chr9	13882291	TC	TC	TC (CC)	TC	CC	CC	CC	CT
chr9_13882302	chr9	13882302	CC	CT	CC	CT	CT	TT	CC (CT)	CT
chr8_3998655	chr8	3998655	GG	GA	GA	GG	GG	GG	GA	GG
chr8_3998676	chr8	3998676	GG	GC	GC	GG	GG	GG	GC	GG
chr8_3998686	chr8	3998686	GG	GG	GG	GG	GG	GG	GA	GG
chr7_3904179	chr7	3904179	GA	AA	GA	GG	GA	GG	GG	GG
chr7_3904214	chr7	3904214	CT	TT	CT	CC	CT	CC	CC	CC
chr1_1422994	chr1	1422994	AA	AA	GG	AG	AA	AG	AG	AA
chr1_1423011	chr1	1423011	GG	GG	TT (GG)	GT	GG	GT	GT	GG
chr1_1423054	chr1	1423054	TG	TG	TG (GG)	TG	TG	TG	TG	TT
chr4_2193565	chr4	2193565	GG	GG	GG	AA	GG	GA	GG	GG
chr4_2193574	chr4	2193574	GG	AG	AG (TT)	AA	AA	AA	GG	AG
chr4_2193585	chr4	2193585	TT	TT	TT	AA	TT	TA	TT	TT
chr4_2193618	chr4	2193618	TT	TT	TT (TG)	GG	TT	TG	TT	TT
chr4_2193625	chr4	2193625	AA	AA	AA (AG)	GG	AA	AG	AA	AA
chr11_2421657	chr11	2421657	GG	GG	GG	GT	GT (TT)	GT (TT)	GG	GG
chr11_2421683	chr11	2421683	GG	GG	GG	GA	GA (AA)	GA (AA)	GG	GG
chr1_8486571	chr1	8486571	TG	GG	TG (TT)	GG	TG (GG)	TG	TT (TG)	TT
chr1_8486603	chr1	8486603	AG	GG	AG (GG)	GG	GG	GG	GG	AA
chr1_8486611	chr1	8486611	CA	AA	CA (AA)	AA	AA	AA	AA	CC
chr2_3886314	chr2	3886314	CA	CC	CA	CC	CC	CA	CC	AA
chr2_3886371	chr2	3886371	TA	AA	TA (AA)	TA	TT	TT	TT	TA
chr2_3886380	chr2	3886380	CT	TT	CT	TT	CT	CC	CC	TT
chr4_7576517	chr4	7576517	GA (GG)	GA (GG)	GG	GG	GA (GG)	GG	AA	GG
chr4_7576524	chr4	7576524	TA (TT)	TA (TT)	TT	TT	TA (TT)	TT	AA	TT
chr4_7576567	chr4	7576567	CT (CC)	CT (CC)	CC	CC	CT (CC)	CC	TT	CC
chr4_7576571	chr4	7576571	TA (TT)	TA (TT)	TT	TT	TA (TT)	TT	AA	TT
chr4_7576587	chr4	7576587	TG (TT)	TG (TT)	TT	TT	TG (TT)	TT	GG	TT
chr13_2218814	chr13	2218814	TC	TC	TC (TT)	TC	TC	TC	TC	TT
chr13_2218841	chr13	2218841	GA	GA	GA (GG)	GA	GA	GA	GA	GA
chr13_2218867	chr13	2218867	CT	CT	CT	CT	CT	CT	CT	CT
chr13_2218868	chr13	2218868	GA	GA	GA (GG)	GA	GA	GA	GA	GA
chr13_2218870	chr13	2218870	GA	AG	GA (GG)	GA	GA	GA	GA	GA
chr12_17167709	chr12	17167709	TT	TT	TT	CC	CT (CC)	CC	CC	0 0
chr12_17167752	chr12	17167752	AC	AC (AA)	AC (AA)	AA	AA	AA	AA	0 0
chr12_17167756	chr12	17167756	GG	GG	AG	AG	AA	AG	AG	0 0
chr12_17167763	chr12	17167763	TT (AT)	TT (AT)	AT (TT)	AA	AA	AA	AA	0 0
chr12_17167767	chr12	17167767	TT	TT	GT	GT	GG	GT	GT	0 0
